# Supplementary material for: Assessment of Juniper Ash Elemental Composition for Potential Use in a Traditional Indigenous Dietary Pattern
Source: Nutrients. 2026 Jan 14;18(2):260. doi: 10.3390/nu18020260 (PMC12844745; doi:10.3390/nu18020260)
Supplement: Supplementary file 1 [file nutrients-18-00260-s001.zip]

Archive with 1 entries (1 files):
- nutrients-4076957-supplementary.pdf
